# Supplementary material for: Reassortants of the Highly Pathogenic Influenza Virus A/H5N1 Causing Mass Swan Mortality in Kazakhstan from 2023 to 2024
Source: Animals (Basel). 2024 Nov 8;14(22):3211. doi: 10.3390/ani14223211 (PMC11591535; doi:10.3390/ani14223211)
Supplement: Supplementary file 1 [file animals-14-03211-s001.zip]

Archive with 5 entries (5 files):
- Table S1.pdf
- Table S2.pdf
- Table S3.pdf
- Table S4.pdf
- Video S5.MOV
